# Supplementary material for: Effects of remote limb ischemic conditioning on muscle strength in healthy young adults: A randomized controlled trial
Source: PLoS One. 2020 Feb 4;15(2):e0227263. doi: 10.1371/journal.pone.0227263 (PMC6999897; doi:10.1371/journal.pone.0227263)
Supplement: S1 Data — (XLS) [file pone.0227263.s003.xls]

## Sheet: RLIC Strength Data
Subject	Group	Age	Sex	Dominant	Ethnicity	Race	Education	Exercise	Height	Weigtht	BMI	Time	Balance	Strength	Pain	Conditioning Pressure	Systolic BP	Diastolic BP	EMG Amplitude
RLIC_01	1	26.1	0	0	0	1	3	0	60	110	21.6	1	4.46	17.5	2.5	96.25	137.5	96.25	46.55
RLIC_02	1	22.7	0	0	0	1	3	1	60	100	19.7	1	5.67	15	2.63	97.75	146.25	105.25	68.62
RLIC_03	1	27	1	0	0	3	3	1	72	215	29.1	1	2.79	43.1	2.75	98	168.25	132.63	126.39
RLIC_04	1	34.4	1	0	0	2	3	1	68	145	22	1	3.27	31.25	3	98.25	147.5	104.38	135.31
RLIC_05	1	27	1	0	0	4	3	0	73	180	23.8	1	3.24	37.5	2.63	98	144	119.75	95.53
RLIC_06	1	29.7	0	1	0	3	3	0	63	147	26.1	1	8.09	17.5	3.38	98	133.75	107.75	70.93
RLIC_07	1	25.3	0	0	0	1	3	0	64	128	21.9	1	4.58	15	1.63	98	141.25	103.75	125.44
RLIC_08	1	19	1	0	0	3	2	1	65	125	20.8	1	5.52	18.75	3.13	98	139.25	110.88	133.91
RLIC_09	1	27.6	0	0	0	3	3	0	63	137	24.3	1	1.97	16.25	1.5	98	148.88	124.75	88.78
RLIC_10	1	20.2	0	0	0	3	2	0	67	130	20.4	1	4.31	13.75	2.63	98	134.5	105	68.13
RLIC_11	1	23.6	0	0	0	1	3	0	63	105	18.6	1	2.87	12.5	2.63	97.88	126.25	90.25	155.92
RLIC_12	1	24.1	0	0	0	3	2	1	69	179	26.5	1	5.47	18.75	3.25	97.75	148.5	113.38	46.31
RLIC_13	1	28	1	0	0	3	4	0	68	160	24.3	1	2.69	41.25	2.88	98	160.25	131.75	153.21
RLIC_14	1	24	0	0	0	3	3	0	68	135	20.4	1	6.27	21.25	1.25	97.88	137	106.75	51.05
RLIC_15	1	23.1	0	0	0	1	3	0	64	110	18.8	1	4.38	20	0.75	98	134.25	109.38	78.67
RLIC_01	1	26.1	0	0	0	1	3	0	60	110	21.6	2	19.97	23.25	2.5	96.25	137.5	96.25	87.17
RLIC_02	1	22.7	0	0	0	1	3	1	60	100	19.7	2	20.36	17.5	2.63	97.75	146.25	105.25	67.95
RLIC_03	1	27	1	0	0	3	3	1	72	215	29.1	2	7.93	61	2.75	98	168.25	132.63	126.29
RLIC_04	1	34.4	1	0	0	2	3	1	68	145	22	2	27	37.5	3	98.25	147.5	104.38	194.97
RLIC_05	1	27	1	0	0	4	3	0	73	180	23.8	2	12.23	60	2.63	98	144	119.75	114.4
RLIC_06	1	29.7	0	1	0	3	3	0	63	147	26.1	2	25.42	26.25	3.38	98	133.75	107.75	104.27
RLIC_07	1	25.3	0	0	0	1	3	0	64	128	21.9	2	16.39	27.5	1.63	98	141.25	103.75	135.03
RLIC_08	1	19	1	0	0	3	2	1	65	125	20.8	2	13.1	27.5	3.13	98	139.25	110.88	148.82
RLIC_09	1	27.6	0	0	0	3	3	0	63	137	24.3	2	19.38	22	1.5	98	148.88	124.75	103.55
RLIC_10	1	20.2	0	0	0	3	2	0	67	130	20.4	2	13.74	21.25	2.63	98	134.5	105	74.7
RLIC_11	1	23.6	0	0	0	1	3	0	63	105	18.6	2	14.48	21.25	2.63	97.88	126.25	90.25	189.21
RLIC_12	1	24.1	0	0	0	3	2	1	69	179	26.5	2	8.02	25	3.25	97.75	148.5	113.38	45.38
RLIC_13	1	28	1	0	0	3	4	0	68	160	24.3	2	12.8	50	2.88	98	160.25	131.75	299.57
RLIC_14	1	24	0	0	0	3	3	0	68	135	20.4	2	14.99	31.25	1.25	97.88	137	106.75	67.72
RLIC_15	1	23.1	0	0	0	1	3	0	64	110	18.8	2	13.03	28.75	0.75	98	134.25	109.38	137.81
RLIC_01	1	26.1	0	0	0	1	3	0	60	110	21.6	3	19.13	22.5	2.5	96.25	137.5	96.25	98.61
RLIC_02	1	22.7	0	0	0	1	3	1	60	100	19.7	3	18.66	17.5	2.63	97.75	146.25	105.25	87.52
RLIC_03	1	27	1	0	0	3	3	1	72	215	29.1	3	9.49	60	2.75	98	168.25	132.63	183.95
RLIC_04	1	34.4	1	0	0	2	3	1	68	145	22	3	27.95	37.5	3	98.25	147.5	104.38	142.78
RLIC_05	1	27	1	0	0	4	3	0	73	180	23.8	3	10.42	54	2.63	98	144	119.75	103.26
RLIC_06	1	29.7	0	1	0	3	3	0	63	147	26.1	3	24.09	25	3.38	98	133.75	107.75	71.03
RLIC_07	1	25.3	0	0	0	1	3	0	64	128	21.9	3	13.63	27.5	1.63	98	141.25	103.75	128.79
RLIC_08	1	19	1	0	0	3	2	1	65	125	20.8	3	9.16	30	3.13	98	139.25	110.88	130.63
RLIC_09	1	27.6	0	0	0	3	3	0	63	137	24.3	3	19.71	20	1.5	98	148.88	124.75	104.95
RLIC_10	1	20.2	0	0	0	3	2	0	67	130	20.4	3	11.62	20	2.63	98	134.5	105	86.91
RLIC_11	1	23.6	0	0	0	1	3	0	63	105	18.6	3	13.56	20	2.63	97.88	126.25	90.25	111.97
RLIC_12	1	24.1	0	0	0	3	2	1	69	179	26.5	3	8.78	22.5	3.25	97.75	148.5	113.38	44.76
RLIC_13	1	28	1	0	0	3	4	0	68	160	24.3	3	11.21	48.75	2.88	98	160.25	131.75	124.26
RLIC_14	1	24	0	0	0	3	3	0	68	135	20.4	3	17.28	31.25	1.25	97.88	137	106.75	94.64
RLIC_15	1	23.1	0	0	0	1	3	0	64	110	18.8	3	12.76	25	0.75	98	134.25	109.38	101.68
Sham_01	2	39.2	0	0	0	2	3	0	62	141	26	1	5.7	20	0.25	97.88	56	103.13	100.79
Sham_02	2	24.3	1	0	0	3	3	1	74	160	20.5	1	2.99	25	1.38	97.75	65.25	116	149.85
Sham_03	2	32.3	1	0	1	3	3	0	73	165	21.9	1	2.23	31.25	1.25	98	73.13	131.13	100.3
Sham_04	2	24.3	0	0	0	1	3	1	63	120	21.2	1	4.07	23.75	2.25	98.25	64.5	108	85.97
Sham_05	2	23.9	0	0	0	3	3	0	65	132	22	1	2.32	13.75	2.5	98.13	70.25	107.25	172.13
Sham_06	2	24.8	0	0	1	4	3	0	63	120	21.2	1	6.39	16.25	1.25	98.25	59.88	104.38	89.75
Sham_07	2	28.1	1	0	0	3	5	0	75	220	27.4	1	3.77	41.25	1.13	97.38	65.25	124.5	94.69
Sham_08	2	24.1	0	0	0	3	3	0	67	145	22.8	1	3.44	18.75	2.75	98	63.25	118.25	102.89
Sham_09	2	29.9	1	0	0	1	4	1	61	161	30.4	1	2.69	35	0.13	97.5	73.75	124.38	88.8
Sham_10	2	24.5	0	0	0	2	3	0	65	180	30	1	4	23.75	1.75	98	68.88	124.63	86.68
Sham_11	2	29.4	1	0	0	1	3	0	67	154	24.5	1	2.9	32.5	2.75	98	65.75	122.25	99.77
Sham_12	2	28.6	0	0	0	3	3	0	60	135	26.5	1	3.81	18.75	1	98	55.5	115.13	131.1
Sham_13	2	24.4	0	0	0	1	3	0	66	133	21.4	1	2.8	20	2	98	56	114.25	73.28
Sham_14	2	28.5	0	0	0	3	2	0	62	173	31.8	1	1.33	17.5	3	97.88	75.25	125.38	75.8
Sham_15	2	23.2	0	0	0	3	3	0	66	130	20.9	1	3.33	17.5	2	98	57.13	110.63	50.19
Sham_01	2	39.2	0	0	0	2	3	0	62	141	26	2	16.66	26.25	0.25	97.88	56	103.13	101.58
Sham_02	2	24.3	1	0	0	3	3	1	74	160	20.5	2	14.4	30	1.38	97.75	65.25	116	148.85
Sham_03	2	32.3	1	0	1	3	3	0	73	165	21.9	2	5.29	38.5	1.25	98	73.13	131.13	99.86
Sham_04	2	24.3	0	0	0	1	3	1	63	120	21.2	2	14.93	26.25	2.25	98.25	64.5	108	91.33
Sham_05	2	23.9	0	0	0	3	3	0	65	132	22	2	13.35	17.5	2.5	98.13	70.25	107.25	215.12
Sham_06	2	24.8	0	0	1	4	3	0	63	120	21.2	2	21.06	18.75	1.25	98.25	59.88	104.38	105.96
Sham_07	2	28.1	1	0	0	3	5	0	75	220	27.4	2	26.09	56	1.13	97.38	65.25	124.5	99.54
Sham_08	2	24.1	0	0	0	3	3	0	67	145	22.8	2	17.39	22.5	2.75	98	63.25	118.25	103.24
Sham_09	2	29.9	1	0	0	1	4	1	61	161	30.4	2	11.41	45	0.13	97.5	73.75	124.38	107.44
Sham_10	2	24.5	0	0	0	2	3	0	65	180	30	2	7.21	32.5	1.75	98	68.88	124.63	91.03
Sham_11	2	29.4	1	0	0	1	3	0	67	154	24.5	2	11.95	41.25	2.75	98	65.75	122.25	117.35
Sham_12	2	28.6	0	0	0	3	3	0	60	135	26.5	2	17.64	22.5	1	98	55.5	115.13	147.73
Sham_13	2	24.4	0	0	0	1	3	0	66	133	21.4	2	15.84	26.25	2	98	56	114.25	91.8
Sham_14	2	28.5	0	0	0	3	2	0	62	173	31.8	2	10.14	23.75	3	97.88	75.25	125.38	56.23
Sham_15	2	23.2	0	0	0	3	3	0	66	130	20.9	2	7.89	22.5	2	98	57.13	110.63	59.8
Sham_01	2	39.2	0	0	0	2	3	0	62	141	26	3	18.48	27.5	0.25	97.88	56	103.13	89.75
Sham_02	2	24.3	1	0	0	3	3	1	74	160	20.5	3	13.65	30	1.38	97.75	65.25	116	139.51
Sham_03	2	32.3	1	0	1	3	3	0	73	165	21.9	3	5.74	37.5	1.25	98	73.13	131.13	110.26
Sham_04	2	24.3	0	0	0	1	3	1	63	120	21.2	3	13.24	26.25	2.25	98.25	64.5	108	90.85
Sham_05	2	23.9	0	0	0	3	3	0	65	132	22	3	11.72	17.5	2.5	98.13	70.25	107.25	222.91
Sham_06	2	24.8	0	0	1	4	3	0	63	120	21.2	3	18.85	17.5	1.25	98.25	59.88	104.38	89.82
Sham_07	2	28.1	1	0	0	3	5	0	75	220	27.4	3	28.73	55	1.13	97.38	65.25	124.5	72.15
Sham_08	2	24.1	0	0	0	3	3	0	67	145	22.8	3	17.31	22.5	2.75	98	63.25	118.25	139.91
Sham_09	2	29.9	1	0	0	1	4	1	61	161	30.4	3	11.28	42.5	0.13	97.5	73.75	124.38	116.04
Sham_10	2	24.5	0	0	0	2	3	0	65	180	30	3	11.57	30	1.75	98	68.88	124.63	54.97
Sham_11	2	29.4	1	0	0	1	3	0	67	154	24.5	3	9.66	40	2.75	98	65.75	122.25	92.69
Sham_12	2	28.6	0	0	0	3	3	0	60	135	26.5	3	15.69	22.5	1	98	55.5	115.13	69.03
Sham_13	2	24.4	0	0	0	1	3	0	66	133	21.4	3	15.76	26.25	2	98	56	114.25	89.06
Sham_14	2	28.5	0	0	0	3	2	0	62	173	31.8	3	7.17	23.75	3	97.88	75.25	125.38	47.29
Sham_15	2	23.2	0	0	0	3	3	0	66	130	20.9	3	6.78	18.75	2	98	57.13	110.63	50.56
